# Supplementary material for: Systematic review and meta-analysis of insecticide resistance status and mechanisms in the arbovirus vector Aedes aegypti from Nigeria
Source: PLoS Negl Trop Dis. 2026 Jun 15;20(6):e0014421. doi: 10.1371/journal.pntd.0014421 (PMC13278583; doi:10.1371/journal.pntd.0014421)
Supplement: S1 Table — (XLSX) [file pntd.0014421.s006.xlsx]

## Sheet: Sheet1
Column1	Column2	Column3	Column4	Column5	Column6	Column7
S/N	First Author (Year)	Full Title	Journal	Status	Reason for Exclusion	Notes
1	Ojianwuna (2022)	Insecticidal effectiveness of naphthalene and its combination with kerosene against the emergence of Aedes aegypti in Ika North East, LGA, Delta State, Nigeria	Parasite Epidemiology and Control	Excluded	Efficacy study only; no bioassay resistance, kdr mutation, or metabolic enzyme data.	Larvicidal effectiveness
2	Egid (2022)	Review of the ecology and behaviour of Aedes aegypti and Aedes albopictus in Western Africa and implications for vector control	Current Research in Parasitology & Vector-Borne Diseases	Excluded	Review only; no bioassay, kdr, or metabolic enzyme data.	Regional review includes Nigeria data
3	Labbo (2019)	Distribution and relative densities of Aedes aegypti in Niger	Medecine Et Sante Tropicales	Excluded	Not Nigeria	West Africa context only
4	Owusu-Asenso (2022)	Spatiotemporal distribution and insecticide resistance status of Aedes aegypti in Ghana	Parasites & Vectors	Excluded	Not Nigeria	Ghana study
5	Abbasi (2025)	The impact of climate change on travel-related vector-borne diseases: A case study on dengue virus transmission	Travel Medicine and Infectious Disease	Excluded	Not Nigeria, not resistance	Global climate focus
6	Uemura (2024)	Recent advances in the study of knockdown resistance mutations in Aedes mosquitoes with a focus on several remarkable mutations	Current Opinion in Insect Science	Excluded	Global, not Nigeria	Review only
7	Whiteman (2020)	Do socioeconomic factors drive Aedes mosquito vectors and their arboviral diseases? A systematic review of dengue, chikungunya, yellow fever, and Zika Virus	One Health	Excluded	Review only; no bioassay, kdr, or metabolic enzyme data	Regional Review of West Africa
8	Owusu-Asenso (2022)	Spatiotemporal distribution and insecticide resistance status of Aedes aegypti in Ghana	Parasites & Vectors	Excluded	Not Nigeria	Ghana study
9	Abdulai (2023)	Insecticide resistance status of Aedes aegypti in southern and northern Ghana	Parasites & Vectors	Excluded	Not Nigeria	Ghana study
10	Animasaun (2025)	Enhancing surveillance for dengue fever in Oyo State, Nigeria – a one health approach	One Health Outlook	Excluded	Surveillance study only; no bioassay, kdr, or metabolic enzyme data	Nigeria surveillance study
11	Bello (2024)	Geographical Distribution of Arboviruses, Aedes aegypti and Aedes albopictus Vectors and Their Resistance to Insecticides in Africa: A Systematic Review	Advances in Entomology	Excluded	Review only	Continental overview of Africa, not Nigeria‑specific resistance data from original studies.
12	Mkpola (n.d.)	Insecticide susceptibility status of Aedes aegypti in Umudike, Ikwuano LGA Abia State, Nigeria	–	Included	–	Nigeria susceptibility study
13	Okwudili (n.d.)	Mosquitoes population dynamics and its implication for control in some selected Local Government Areas of Anambra State, Nigeria	–	Excluded	Ecology study only; no bioassay, kdr, or metabolic enzyme data.	Nigeria ecology study
14	Oforka (2024)	Seasonal Diversity in Mosquito Larval Ecology and Its Public Health Implications in Urban Slums of Lagos, Nigeria	American Journal of Tropical Medicine and Hygiene	Excluded	Ecology study only; no bioassay, kdr, or metabolic enzyme data.	Nigeria ecology study
15	Djiappi-Tchamen (2021)	Analyses of Insecticide Resistance Genes in Aedes aegypti and Aedes albopictus Mosquito Populations from Cameroon	Genes	Excluded	Not Nigeria	Cameroon study
16	Ayorinde (2015)	The Insecticide Susceptibility Status of Aedes aegypti (Diptera: Culicidae) in Farm and Nonfarm Sites of Lagos State, Nigeria	Journal of Insect Science	Included	–	Nigeria susceptibility study
17	Mukhtar (2022)	Temporal Evaluation of Insecticide Resistance in Populations of the Major Arboviral Vector Aedes aegypti from Northern Nigeria	Insects	Included	–	Nigeria resistance study
18	Sene (2021)	Insecticide resistance status and mechanisms in Aedes aegypti populations from Senegal	PLoS Neglected Tropical Diseases	Excluded	Not Nigeria	Senegal study
19	Acharya (2024)	Aedes Mosquito Dynamics: Unravelling Behavior, Genetics, and Arbovirus Risks in India	Journal of Research and Health	Excluded	Not Nigeria; no bioassay, kdr, or metabolic enzyme data.	India focus
20	Nasir (2017)	Dengue virus non-structural Protein-1 expression and associated risk factors among febrile Patients attending University of Abuja Teaching Hospital, Nigeria	Virus Research	Excluded	Virology/epidemiology study only; no bioassay, kdr, or metabolic enzyme data.	Nigeria dengue study
21	Babalola (2025)	Geospatial modeling of geographical spread of Aedes species, in relation to climatic and topographical factors in Lagos State, Nigeria	PLoS Neglected Tropical Diseases	Excluded	Ecological modeling only; no bioassay, kdr, or metabolic enzyme data.	Nigeria ecological modeling
22	Ojianwuna (2024)	Susceptibility status and synergistic activity of DDT and Lambda-cyhalothrin on Anopheles gambiae and Aedes aegypti in Delta State, Nigeria	PLoS ONE	Included	–	Nigeria insecticide resistance
23	Fagbohun (2021, preprint)	First Detection and Co-occurrence of kdr (F1534C and S989P) Mutations in Multiple Insecticides Resistant Aedes aegypti in Nigeria	Preprints.org	Included	Not Cedccgypti	Original Nigeria study; kdr mutations (F1534C, S989P) detected.
24	Fagbohun (2020)	First report of AChE1 (G119S) mutation and multiple resistance mechanisms in Anopheles gambiae s.s. in Nigeria	Scientific Reports	Excluded	Not Aedes aegypti	Anopheles focus
25	Fagbohun (2020)	Metabolic resistance mechanism in Aedes aegypti from Lagos State, Nigeria	Journal of Basic and Applied Zoology	Included	–	Nigeria insecticide resistance
26	Bhatt (2013)	The global distribution and burden of dengue	Nature	Excluded	Global review	Not Nigeria-specific
27	Emeribe (2021)	Dengue Virus is Hyperendemic in Nigeria from 2009 to 2020: A Contemporary Systematic Review	Infection & Chemotherapy	Excluded	Systematic review only; no bioassay, kdr, or metabolic enzyme data.	Nigeria systematic review
28	Powell (2018)	Mosquito-Borne Human Viral Diseases: Why Aedes aegypti?	American Journal of Tropical Medicine and Hygiene	Excluded	Global overview	Not Nigeria-specific
29	Laporta (2023)	Global Distribution of Aedes aegypti and Aedes albopictus in a Climate Change Scenario of Regional Rivalry	Insects	Excluded	Global modeling	Not Nigeria-specific
30	Adeleke (2015)	Twenty-Three Years after the First Record of Aedes albopictus in Nigeria: Its Current Distribution and Potential Epidemiological Implications	African Entomology	Excluded	Distribution study only; no bioassay, kdr, or metabolic enzyme data.	Nigeria albopictus distribution
31	Nwankwo (2019)	Insecticide Susceptibility Status of Aedes aegypti and Aedes albopictus (Diptera: Culicidae) in Awka South Local Government Area, Anambra State, Nigeria	Entomology, Ornithology & Herpetology	Included	–	Nigeria susceptibility study
32	Tizhe (2023)	Dengue fever in Nigeria: a mini review	EUREKA: Life Sciences	Excluded	Review only	Not primary data
33	Hemingway (2000)	Insecticide resistance in insect vectors of human disease	Annual Review of Entomology	Excluded	Global review	Not Nigeria-specific
34	Bamou (2021)	An update on the mosquito fauna and mosquito-borne diseases distribution in Cameroon	Parasites & Vectors	Excluded	Not Nigeria	Cameroon study
35	Konkon (2023)	Insecticide resistance status of Aedes aegypti and Aedes albopictus mosquitoes in southern Benin, West Africa	Tropical Medicine and Health	Excluded	Not Nigeria	Benin study
36	Adamu (2023)	Identification and assessment of knock down rate of Aedes mosquitoes in northern Katsina state, Nigeria	International Journal of Mosquito Research	Excluded	Excluded because methodology reported knockdown rates at 30/60 minutes but did not provide WHO 24‑hour mortality data; outcome incomplete and no mechanistic assays, failing PECO outcome criteria.	Nigeria insecticide resistance
37	Akinsulie (2024)	Global re-emergence of dengue fever: The need for a rapid response and surveillance	The Microbe	Excluded	Global overview	Not Nigeria-specific
38	Van Den Berg (2021)	Recent trends in global insecticide use for disease vector control and potential implications for resistance management	Scientific Reports	Excluded	Global survey	Not Nigeria-specific
39	Abdullahi (2022)	Susceptibility status of Aedes aegypti to pyrethroids in Usmanu Danfodiyo University main campus, Sokoto, Nigeria	International Journal of Mosquito Research	Excluded	Excluded because methodology was restricted to pyrethroids only, with no testing across other insecticide classes and no mechanistic assays; scope too limited to contribute meaningfully to synthesis.	Nigeria susceptibility study
40	Busari (2023)	Investigating insecticide susceptibility status of adult mosquitoes against some class of insecticides in Osogbo metropolis, Osun State, Nigeria	PLoS ONE	Excluded	Multi-species susceptibility study	Nigeria insecticide resistance
41	Adesalu (2020)	Evidence of Metabolic Resistance in Pyrethroid Resistant Aedes aegypti Population from Lagos, Nigeria	Pan African Journal of Life Sciences	Excluded	Excluded due to limited insecticide scope and duplication of Lagos data already covered by stronger mechanistic studies.	Excluded due to limited scope.
42	Olatubosun (2016)	Surveillance and insecticide susceptibility status of culicine mosquitoes in selected communities utilizing LLINs in Kwara State, Nigeria	–	Excluded	Study on Culex only; no Aedes bioassay, kdr, or metabolic enzyme data.	Nigeria susceptibility study
43	Namountougou (2020)	Monitoring Insecticide Susceptibility in Aedes aegypti Populations from Ouagadougou and Bobo-Dioulasso, Burkina Faso	Tropical Medicine and Infectious Disease	Excluded	Not Nigeria	Burkina Faso study
44	Maiga (2024)	First report of V1016I, F1534C and V410L kdr mutations associated with pyrethroid resistance in Aedes aegypti populations from Niamey, Niger	PLoS ONE	Excluded	Not Nigeria	Niger study
45	Kura (2024)	Species composition and seasonal density of major mosquito vectors in relation to physicochemical and meteorological factors of the breeding habitats: a sign for mosquito-borne diseases in Niger, Nigeria	EUREKA: Life Sciences	Excluded	Ecology study only; no bioassay, kdr, or metabolic enzyme data.	Nigeria ecology study
46	Nwangwu (2024, preprint)	Nationwide surveillance identifies yellow fever and chikungunya viruses transmitted by various species of Aedes mosquitoes in Nigeria	bioRxiv	Excluded	Surveillance/arbovirus study only; no bioassay, kdr, or metabolic enzyme data.	Nigeria surveillance study
47	Ishak (2017)	Pyrethroid Resistance in Malaysian Populations of Dengue Vector Aedes aegypti Is Mediated by CYP9 Family of Cytochrome P450 Genes	PLoS Neglected Tropical Diseases	Excluded	Not Nigeria	Malaysia study
48	Tokponnon (2024)	Insecticide Resistance in Aedes aegypti Mosquitoes: Possible Detection of kdr F1534C, S989P, and V1016G Triple Mutation in Benin, West Africa	Insects	Excluded	Not Nigeria	Benin study
49	Ayolabi (2019)	Detection of Dengue viruses among febrile patients in Lagos, Nigeria and phylogenetics of circulating Dengue serotypes in Africa	Infection, Genetics and Evolution	Excluded	Virology study only; no bioassay, kdr, or metabolic enzyme data.	Nigeria dengue study
50	Adesina (2015)	Incidence of dengue virus infections in febrile episodes in Ile-Ife, Nigeria	African Journal of Infectious Diseases	Excluded	Virology study only; no bioassay, kdr, or metabolic enzyme data.	Nigeria dengue study
51	Oyero (2014)	High dengue NS1 antigenemia in febrile patients in Ibadan, Nigeria	Virus Research	Excluded	Virology study only; no bioassay, kdr, or metabolic enzyme data.	Nigeria dengue study
52	Kolawole (2017)	Dengue virus and malaria concurrent infection among febrile subjects within Ilorin metropolis, Nigeria	Journal of Medical Virology	Excluded	–Virology study only; no bioassay, kdr, or metabolic enzyme data.	Nigeria dengue study
53	Mustapha (2017)	Survey of malaria and anti-dengue virus IgG among febrile HIV-infected patients attending a tertiary hospital in Abuja, Nigeria	HIV/AIDS – Research and Palliative Care	Excluded	Virology study only; no bioassay, kdr, or metabolic enzyme data.	Nigeria dengue study
54	Onoja (2020)	Co-circulation of dengue virus 1 and 2 several years after single serotype detection in Cross River State, Nigeria	Sokoto Journal of Veterinary Sciences	Excluded	Virology study only; no bioassay, kdr, or metabolic enzyme data.	Nigeria dengue study
55	Onoja (2023)	Changing Ecotypes of Dengue Virus 2 Serotype in Nigeria and the Emergence of Cosmopolitan and Asian I Lineages, 1966–2019	Vaccines	Excluded	Virology study only; no bioassay, kdr, or metabolic enzyme data.	Nigeria dengue phylogenetics
56	Hamisu (2017)	Prevalence of Dengue Virus Infection Among Febrile Outpatients Attending University of Maiduguri Teaching Hospital in Borno State, Nigeria	IOSR Journal of Dental and Medical Sciences	Excluded	Virology study only; no bioassay, kdr, or metabolic enzyme data.	Nigeria dengue prevalence
57	Shade (n.d.)	Efficacy of Piperonyl Butoxide (PBO) Synergist on Pyrethroid and DDT Resistant Mosquitoes in Lekki, Lagos State, Nigeria	–	Excluded	Multi‑species scope weakens its fit	Nigeria insecticide resistance
58	Busari (2025)	Spatial distribution and insecticide resistance of Aedes mosquitoes in Osun State: implications for vector control	Tropical Medicine and Health	Included	–	Nigeria insecticide resistance
59	Madewell (2020)	Arboviruses and Their Vectors	Southern Medical Journal	Excluded	Global overview	Not Nigeria-specific
60	Bonizzoni (2013)	The invasive mosquito species Aedes albopictus: current knowledge and future perspectives	Trends in Parasitology	Excluded	Global review	Not Nigeria-specific
61	Escoll (2016)	Targeting of host organelles by pathogenic bacteria: a sophisticated subversion strategy	Nature Reviews Microbiology	Excluded	Not Aedes/dengue	Bacteria focus
62	Hemingway (2004)	The molecular basis of insecticide resistance in mosquitoes	Insect Biochemistry and Molecular Biology	Excluded	Global review	Not Nigeria-specific
63	Liu (2015)	Insecticide Resistance in Mosquitoes: Impact, Mechanisms, and Research Directions	Annual Review of Entomology	Excluded	Global review	Not Nigeria-specific
64	Morin (2013)	Climate and Dengue Transmission: Evidence and Implications	Environmental Health Perspectives	Excluded	Global review	Not Nigeria-specific
65	Vontas (2012)	Insecticide resistance in the major dengue vectors Aedes albopictus and Aedes aegypti	Pesticide Biochemistry and Physiology	Excluded	Global review	Not Nigeria-specific
66	Ranson (n.d.)	Insecticide resistance in dengue vectors	–	Excluded	Global review	Not Nigeria-specific
67	Kasman (2025)	Resistance status of Aedes mosquitoes as dengue vectors and the potential of plant larvicides from Indonesia for biological control: A narrative review	Narra J	Excluded	Not Nigeria	Indonesia focus
68	Ali (2025)	Prevalence of Dengue Fever in Nigeria – A Scoping Review	Journal of Global Infectious Diseases	Excluded	Review only	Nigeria dengue prevalence
69	Amarasinghe (2011)	Dengue Virus Infection in Africa	Emerging Infectious Diseases	Excluded	Continental review	Not Nigeria-specific focus
70	Bamidele (2025)	Revisiting Dengue in Nigeria: Epidemiological Analysis, Current Trends and Recommendations	Asian Journal of Research in Infectious Diseases	Excluded	Epidemiological review of dengue in Nigeria; no bioassay, kdr, or metabolic enzyme data.	Nigeria-focused epidemiological review
71	Adeogun (n.d.)	Insecticide Resistance in Mosquito Vectors in Nigeria: A Geospatial Review of Published Evidence	–	Excluded	–	Nigeria-wide insecticide resistance synthesis
72	Bariami (2012)	Gene Amplification, ABC Transporters and Cytochrome P450s: Unraveling the Molecular Basis of Pyrethroid Resistance in the Dengue Vector, Aedes aegypti	PLoS Neglected Tropical Diseases	Excluded	Not Nigeria	Global molecular study
73	Gloria-Soria (2019)	Genetic diversity of laboratory strains and implications for research: The case of Aedes aegypti	PLoS Neglected Tropical Diseases	Excluded	Laboratory strains	Not Nigeria-specific
74	Noaman (2024)	First detection of F1534C kdr insecticide resistance mutation in Aedes aegypti in Sudan	Parasitology Research	Excluded	Not Nigeria	Sudan study
75	Wagenaar (2017)	Effectiveness of 32 versus 20 weeks of prednisolone in leprosy patients with recent nerve function impairment	PLoS Neglected Tropical Diseases	Excluded	Not Aedes/dengue	Leprosy focus
76	Toe (2025)	Multiple resistance and influence of breeding sites on pyrethroid resistance in Aedes aegypti from Ouagadougou, Burkina Faso	Tropical Medicine and Health	Excluded	Not Nigeria	Burkina Faso study
77	Maestre-Serrano (2022)	Spatial Distribution of Pyrethroid Resistance and kdr Mutations in Aedes aegypti from La Guajira, Colombia	Insects	Excluded	Not Nigeria	Colombia study
78	Chan (2022)	Serological cross-reactivity among common flaviviruses	Frontiers in Cellular and Infection Microbiology	Excluded	Global review	Not Nigeria-specific
79	Nas (2020)	Seroprevalence of Dengue Fever among Febrile Patients Attending Kura General Hospital Kano, Nigeria	Mathews Journal of Immunology & Allergy	Excluded	Dengue seroprevalence study only; no bioassay, kdr, or metabolic enzyme data.	Nigeria dengue prevalence
80	Okonko (2023)	First serological prevalence of dengue virus IgG antibody among pregnant women in Port Harcourt, Nigeria	Scientia Africana	Excluded	Dengue seroprevalence study only; no bioassay, kdr, or metabolic enzyme data.	Nigeria dengue prevalence
81	Dada (2024)	Seroprevalence and molecular surveillance for dengue virus infections among febrile patients and mosquito vectors in Ogbomoso, Nigeria	World Journal of Advanced Research and Reviews	Excluded	Dengue seroprevalence study only; no bioassay, kdr, or metabolic enzyme data.	Nigeria dengue prevalence and surveillance
82	Sani Sade Muhammad et al. (2024)	High prevalence of Aedes aegypti resistance to carbamate, organochloride, and pyrethroid pesticides in Adonkolo Campus Federal University Lokoja, Kogi State, Nigeria	GSC Biological and Pharmaceutical Sciences, Vol. 28(03), pp. 158–168	Included		Multi‑class insecticide testing, WHO bioassay protocols, fills geographic gap.
83	Ojianwuna et al. (2024)	Field‑collected Aedes albopictus (not Aedes aegypti) from Ika North East LGA, Delta State	Pan African Medical Journal (PAMJ) in March 2024	Excluded	Excluded because methodology focused on sampling efficiency and virus detection rather than WHO bioassay resistance; no 24‑hour mortality, no kdr or metabolic enzyme assays;	Species tested was Aedes albopictus, not Aedes aegypti.
84	World Health Organization (2022)	eport on insecticide resistance in Aedes mosquitoes (Aedes aegypti, Ae. albopictus, Ae. vittatus) in WHO South‑East Asia Region countries	WHO	Excluded	Excluded because it is a regional WHO review, not Nigeria‑based, and not original bioassay data. Falls under	Varied, non‑standard methods across countries
85	Haidy Massa et al. (2025)	Insecticide Resistance Status of Aedes aegypti Adults and Larvae in Nouakchott, Mauritania	Insects, 16:288	Excluded	Mauritania, not Nigeria	Field‑collected Aedes aegypti (Nouakchott, Mauritania)
86
87
88
89
90
91
92
93
94
95
96
97
98
99
100
101
102
103
104
