# Supplementary material for: Systematic review and meta-analysis of insecticide resistance status and mechanisms in the arbovirus vector Aedes aegypti from Nigeria
Source: PLoS Negl Trop Dis. 2026 Jun 15;20(6):e0014421. doi: 10.1371/journal.pntd.0014421 (PMC13278583; doi:10.1371/journal.pntd.0014421)
Supplement: S2 Table — (XLSX) [file pntd.0014421.s007.xlsx]

## Sheet: Sheet1
S/N	Study	Extractor(s)	Date Extracted	Eligibility Confirmed	Data Extracted	Source
1	Ojianwuna et al. (2024) – Susceptibility status and synergistic activity of DDT and Lambda‑cyhalothrin on Anopheles gambiae and Aedes aegypti in Delta State, Nigeria (PLOS ONE, 19(8): e0309199)	Aisha Mohammed Kabir	2026-03-24	Yes	Ae. aegypti males: DDT mortality 98% (susceptible); lambda‑cyhalothrin mortality 87% (confirmed resistance); PBO+lambda‑cyhalothrin mortality 100% (susceptible). Knockdown times: DDT KDT50 = 23.9 min, KDT95 = 61.7 min; lambda‑cyhalothrin KDT50 = 5.6 min, KDT95 = 72.3 min; PBO+lambda‑cyhalothrin KDT50 = 15.3 min, KDT95 = 36.1 min. Knockdown percentages: from Fig. 1, Ae. aegypti knockdown reached ~…	Published article
2	Ayorinde et al. (2015) – The Insecticide Susceptibility Status of Aedes aegypti (Diptera: Culicidae) in Farm and Nonfarm Sites of Lagos State, Nigeria (Journal of Insect Science, 15(1):75; DOI:10.1093/jisesa/iev045)	Aisha Mohammed Kabir	2024-04-01	Yes	Deltamethrin (0.05%): Badagry 100% mortality (2011, 2012); Ikorodu 98.7–100% mortality; Ebute Metta 95.8% (2011), 91.7% (2012, tolerance). KdT50 range 8.8–15.6 min; KdT95 range 18.3–38.8 min. Permethrin (0.75%, 2012): All sites 100% mortality (susceptible). KdT50 13.2–15.6 min; KdT95 23.4–43.2 min. DDT (4%): Badagry 81.4% (2011, tolerant), 54% (2012, resistant); Ikorodu 83.8% (2011, tolerant), 85…	Published article
3	Fagbohun et al. (2021) – First detection and co‑occurrence of kdr (F1534C and S989P) mutations in multiple insecticides resistant Aedes aegypti in Nigeria (Preprints.org, doi:10.20944/preprints202107.0302.v1)	Aisha Mohammed Kabir	2024-06-24	Yes	Majidun community: Resistance to DDT (33.3% mortality), deltamethrin (63.3%), lambdacyhalothrin (43.3%), bendiocarb (76.7%); susceptibility to malathion (98.8%). KDT50 range 13.3–61.9 min; KDT95 range 18.1–598.2 min. Oke‑Ota community: Resistance to DDT (62%), lambdacyhalothrin (84.1%); suspected resistance to deltamethrin (95.1%); susceptibility to bendiocarb (100%) and malathion (100%). KDT50 r…	Preprint article doi:10.20944/preprints202107.0302.v1
4	Fagbohun et al. (2020) – Metabolic resistance mechanism in Aedes aegypti from Lagos State, Nigeria (Journal of Basic and Applied Zoology, 81:59; DOI:10.1186/s41936-020-00194-8)	Aisha Mohammed Kabir	2024-10-24	Yes	DDT (4%): Mortality ranged 20–46% across LGAs (resistant). KDT50 91.8–150.1 min; KDT95 444–965.1 min. Permethrin (0.75%): Mortality 29–70% (resistant). KDT50 45–113.6 min; KDT95 145.5–599.3 min. Bendiocarb (0.1%): Susceptible in Kosofe, Ibeju‑Lekki, Badagry (100% mortality); suspected resistance in Alimosho (97%). KDT50 22.3–28 min; KDT95 38.1–60.6 min. PBO synergist: Significantly increased mort…	Published article
5	Mukhtar & Ibrahim (2022) – Temporal Evaluation of Insecticide Resistance in Populations of the Major Arboviral Vector Aedes aegypti from Northern Nigeria (Insects, 13:187; DOI:10.3390/insects13020187)	Aisha Mohammed Kabir	2024-11-24	Yes	Larval bioassays (Kano, 2018–2020): Temephos LC50 = 0.027 mg/L (RR 1.1, 2018), 0.008 mg/L (RR 0.33, 2019, highly susceptible), 0.037 mg/L (RR 1.54, 2020, slight decrease in susceptibility). Deltamethrin LC50 = 0.018 mg/L (RR 2.25, 2018, susceptible), 0.100 mg/L (RR 12.5, 2019, resistance), 0.198 mg/L (RR 24.75, 2020, strong resistance). Mortality at 0.05 mg/L deltamethrin declined from 50.6% (201…	Published article
6	Ukpai & Ekedo (2018) – Insecticide Susceptibility Status of Aedes aegypti in Umudike, Ikwuano LGA Abia State, Nigeria (Animal Research International, 15(3):3082–3089)	Aisha Mohammed Kabir	2025-01-25	Yes	DDT (4%): Mortality 62.85% (resistant); KDT50 = 50 min; KDT90 = 60 min. Bendiocarb (0.1%): Mortality 100% (susceptible); KDT50 = 50 min; KDT90 = 60 min. Primiphos‑methyl (0.25%): Mortality 97.5% (suspected resistance); KDT50 = 30 min; KDT90 = 60 min. Deltamethrin (0.05%): Mortality 93.75% (suspected resistance); KDT50 = 30 min; KDT90 = 60 min. Knockdown percentages: All insecticides induced knock…	Published article
7	Busari et al. (2025) – Spatial distribution and insecticide resistance of Aedes mosquitoes in Osun State: implications for vector control (Tropical Medicine and Health, 53:150; DOI:10.1186/s41182-025-00845-y)	Aisha Mohammed Kabir	2025-03-25	Yes	Species composition: Aedes aegypti 99.3%, Aedes albopictus 0.7%. Insecticide susceptibility (adult bioassays): Permethrin (0.75%) – 100% mortality (susceptible); Deltamethrin (0.05%) – 100% mortality (susceptible); Pirimiphos‑methyl (0.25%) – 100% mortality (susceptible); Alpha‑cypermethrin (0.05%) – 94% mortality (possible resistance). Knockdown percentages: All insecticides induced rapid knockd…	Published article
8	Nwangwu et al. (2025) – The major and minor Aedes mosquitoes from southern Nigeria exhibit low resistance towards public health insecticides (Gigabyte, DOI:10.46471/gigabyte.165)	Aisha Mohammed Kabir	2025-04-25	Yes	Species composition: Ae. aegypti (most abundant), Ae. albopictus, Ae. luteocephalus, Ae. simpsoni complex. Insecticide susceptibility (WHO tube & CDC bottle bioassays): Ae. aegypti – susceptible to all insecticides, possible resistance to pirimiphos‑methyl; Ae. albopictus – resistant to DDT (87% mortality), possible resistance to pirimiphos‑methyl (96–97%), susceptible to pyrethroids, clothianidi…	Published article
9	Muhammad et al. (2024) – High prevalence of genus Aedes aegypti resistance to carbamate, organochloride, and pyrethroid (COP) pesticides in Adonkolo Campus Federal University Lokoja, Kogi State, Nigeria (GSC Biological and Pharmaceutical Sciences, 28(3):158–168; DOI:10.30574/gscbps.2024.28.3.0323)	Aisha Mohammed Kabir	2025-06-25	Yes	Species composition: Ae. aegypti 93.3% of emergent adults; minor presence of Anopheles (0.7%) and Culex (5.1%). Adult WHO bioassays: DDT (4%) – 84% mortality (resistant); Bendiocarb (0.1%) – 94% mortality (resistant); Alpha‑cyhalothrin (0.05%) – 74% mortality (resistant). Knockdown at 60 min: Bendiocarb 76%, DDT 20%, Alpha‑cyhalothrin 36%. Larval bioassays (temephos): LC50 = 0.074 ppm, LC99 = 0.1…	Published
